# Supplementary material for: The Phenylpropanoid Pathway Is a Central Roundabout in Peach Fruit Pre- and Postharvest Physiology
Source: Metabolites. 2026 Mar 12;16(3):191. doi: 10.3390/metabo16030191 (PMC13028256; doi:10.3390/metabo16030191)
Supplement: Supplementary file 1 [file metabolites-16-00191-s001.zip]

Archive with 8 entries (8 files):
- FigS5.png
- Table S1.xlsx
- Table S2 R1.xlsx
- Table S3.txt
- FigS1.jpg
- FigS2.jpg
- FigS3.tif
- FigS4.png
