# Supplementary material for: The Phenylpropanoid Pathway Is a Central Roundabout in Peach Fruit Pre- and Postharvest Physiology
Source: Metabolites. 2026 Mar 12;16(3):191. doi: 10.3390/metabo16030191 (PMC13028256; doi:10.3390/metabo16030191)
Supplement: Supplementary file 1 [file metabolites-16-00191-s001.zip › Table S1.xlsx]

## Sheet: E2-E4
	Table S1: Postharvest evaluation of ‘Magique’ and ‘Red Pearl’ fruit.
		UTH					TH
	Magique	E1	E2	E3	E4		E1	E2	E3	E4
	Weight (g)	144.04 ± 15.12a	125.10 ± 34.09a	145.29 ± 32.08*a	138.03 ± 23.06*a		177.48 ± 34.37*a	156.48 ± 38.11*ab	137.72 ± 34.13*b	136.12 ± 33.34*b
	Diameter (mm)	65.03 ± 2.28a	61.06 ± 6.13a	64.11 ± 5.40*a	64.12 ± 3.99*a		69.32 ± 4.68*a	65.57 ± 5.48*ab	63.33 ± 5.96*b	63.13 ± 5.26*b
	Acidity (%)	0.77 ± 0.11*a	0.83 ± 0.15*a	0.57 ± 0.11*b	0.58 ± 0.07*b		0.68 ± 0.11a	0.73 ± 0.21*a	0.51 ± 0.10*b	0.64 ± 0.11*a
	Juiciness (%)	N.A	34.44 ± 16.55*a	N.A	24.50 ± 6.99*b		N.A	34.10 ± 13.63*a	N.A	28.21 ± 6.35*b
	Red Pearl
	Weight (g)	171.79 ± 31.43a	168.39 ± 35.97a	N.A	144.67 ± 28.70*a		246.96 ± 41.72*a	205.53 ± 28.43*ab	220.91 ± 30.28	182. 47 ± 19.07*b
	Diameter (mm)	70.87 ± 5.30a	68.28 ± 5.55a	N.A	65.75 ± 4.82a		78.10 ± 4.41*a	74.00 ± 3.76*ab	75.68 ± 3.89	70.83 ± 2.75*b
	Acidity (%)	0.89 ± 0.14*a	0.93 ± 0.23*a	N.A	1.03 ± 0.15*a		0.84 ± 0.26*a	0.88 ± 0.10*a	0.81 ± 0.13	0.80 ± 0.03a
	Juiciness (%)	N.A	24.23 ± 6.81a	N.A	36.54 ± 17.86*a		N.A	31.87 ± 7.24*a	N.A	30.42 ± 2.84*a
	The value was expressed in mean ± SD (n=18).
	Letters represent significant difference between postharvest stage for each variety (p <0.05).
	(*) represent significant difference between commercial thinning and unthinning for each postharvest stage (p <0.05).
