# Supplementary material for: The Phenylpropanoid Pathway Is a Central Roundabout in Peach Fruit Pre- and Postharvest Physiology
Source: Metabolites. 2026 Mar 12;16(3):191. doi: 10.3390/metabo16030191 (PMC13028256; doi:10.3390/metabo16030191)
Supplement: Supplementary file 1 [file metabolites-16-00191-s001.zip › Table S2 R1.xlsx]

## Sheet: Supp Table
Supplementary Table 2. Liquid chromatography data from sugars and organic acids from MG and RP.
Variety	Stage	Treatment	Sample Id	Quinic_acid*	Malic_acid	Citric_acid	Inositol	Sorbitol	Glucose	Sucrose	Fructose
RP	E1	TH	A3 F1	0.024761	1.17363	0.258586	0.413972	2.598	3.16168	53.9503	3.6327
RP	E1	TH	A3 F3	0.0241521	0.873211	0.252227	0.302481	2.28964	4.13744	73.4794	3.88242
RP	E1	TH	A3 F5	0.0268726	0.665342	0.514503	0.121908	0.674664	2.97675	39.6412	2.66382
RP	E1	TH	A3 F9	0.025157	0.964656	0.370104	0.360637	1.88625	2.82079	49.2132	2.41508
RP	E1	TH	A3 F14	0.0276503	0.936726	0.288759	0.328417	1.66592	3.57688	56.9673	4.90922
RP	E1	UTH	A6 F1	0.025681	0.752904	0.268194	0.429002	2.40477	7.43298	76.6212	2.45342
RP	E1	UTH	A6 F3	0.0257807	0.876771	0.388508	0.339107	0.758682	3.13811	37.4965	3.34304
RP	E1	UTH	A6 F7	0.0265708	1.36996	0.0462478	0.302438	3.1832	2.71209	54.6633	2.72313
RP	E1	UTH	A6 F11	0.0260663	0.818585	0.607461	0.50641	1.29827	4.223	44.4284	6.16442
RP	E1	UTH	A6 F14	0.0267561	0.642051	0.483989	0.56163	1.26057	3.73979	43.9583	4.96322
RP	E2	TH	A3 F2	0.0145586	1.06406	0.542641	0.290587	0.48811	3.71757	43.9652	3.68301
RP	E2	TH	A3 F13	0.0153294	1.1204	0.425836	0.384848	0.74122	4.3528	55.788	5.68119
RP	E2	TH	A3 F15	0.0154466	1.12897	0.57574	0.308392	0.497282	3.82381	48.4631	5.06376
RP	E2	TH	A3 F17	0.0130655	1.02379	0.48699	0.838534	0.480273	3.24346	37.8348	3.9416
RP	E2	UTH	A6 F1	0.162492	0.87798	0.638155	0.27339	0.696347	3.06291	42.2913	4.39215
RP	E2	UTH	A6 F2	0.147277	0.703722	0.46784	0.143153	0.737723	2.47725	26.8342	2.6867
RP	E2	UTH	A6 F6	0.148147	0.862199	0.442799	0.307388	0.674276	4.54153	61.5806	5.21151
RP	E2	UTH	A6 F15	0.150554	0.735062	0.53476	0.314042	1.0511	3.34178	58.7585	3.52877
RP	E2	UTH	A6 F16	0.139457	0.970111	0.87362	0.274444	0.967644	4.73935	64.1895	5.88312
RP	E3	TH	A3 F1	0.159337	0.56075	0.322207	0.101217	0.650153	1.84028	24.3686	1.30702
RP	E3	TH	A3 F3	0.126405	0.662053	0.317422	0.386505	1.59649	2.84458	49.6417	2.84002
RP	E3	TH	A3 F7	0.166059	0.603535	0.439715	0.349521	0.9861	3.47004	36.8054	4.11891
RP	E3	TH	A3 F12	0.149359	0.779899	0.364259	0.235207	1.14535	3.04581	51.9904	3.44619
RP	E3	TH	A3 F18	0.178983	0.591438	0.388663	0.280003	1.49123	2.59012	38.2075	3.06255
RP	E3	UTH	NA	NA	NA	NA	NA	NA	NA	NA	NA
RP	E4	TH	A3 F2	0.241006	0.438364	0.360884	0.0213442	0.527848	3.41597	11.079	4.6361
RP	E4	TH	A3 F7	0.18416	0.696542	0.315566	0.252554	0.665754	2.68568	41.2037	2.90629
RP	E4	TH	A3 F10	0.206859	0.52712	0.18263	0.186178	2.23205	2.83911	36.7764	3.55427
RP	E4	UTH	A6 F12	0.153272	0.671455	0.346179	0.430521	0.81964	3.36777	28.9174	4.99467
RP	E4	UTH	A6 F13	0.168452	0.603977	0.415162	0.281916	0.586918	2.42527	15.3751	6.20744
MG	E1	TH	A9 F1	0.18205	0.546866	0.180624	0.606285	1.20875	1.87837	49.6889	3.27784
MG	E1	TH	A9 F4	0.217321	0.54605	0.160238	0.0753368	1.14664	2.71553	59.129	2.28317
MG	E1	TH	A9 F11	0.227576	0.584385	0.266462	0.299718	0.834481	4.11873	51.4935	4.96856
MG	E1	TH	A9 F15	0.163158	0.425916	0.124903	0.453799	1.43028	4.13482	56.2678	5.30518
MG	E1	TH	A9 F17	0.224285	0.576927	0.191035	0.304243	1.16609	4.57967	59.3921	4.44775
MG	E1	UTH	A12 F8	0.213081	0.583404	0.250925	0.259249	0.626051	3.07338	35.1459	2.56797
MG	E1	UTH	A12 F13	0.294213	0.496303	0.263428	0.324576	0.549057	4.93291	42.8009	5.94266
MG	E1	UTH	A12 F14	0.223546	0.590759	0.224775	0.174889	1.67695	2.75894	45.9937	2.24009
MG	E1	UTH	A12 F 15	0.278116	0.582711	0.18154	0.348637	1.34875	3.6841	52.1826	3.71413
MG	E1	UTH	A12 F18	0.246685	0.586891	0.287559	0.353776	0.991736	4.23461	47.8046	4.23992
MG	E2	TH	A9 F1	0.249903	0.552315	0.537258	0.433953	0.338495	4.96606	37.7793	5.66743
MG	E2	TH	A9 F4	0.226932	0.541763	0.439421	0.304582	0.420664	4.96968	38.3206	5.43884
MG	E2	TH	A9 F11	0.255656	0.616286	0.392164	0.341519	0.411584	3.86584	27.0545	4.23593
MG	E2	TH	A9 F15	0.248874	0.566719	0.372113	0.361194	0.568873	4.93683	49.2147	5.68525
MG	E2	TH	A9 F17	0.191324	0.449455	0.308645	0.346852	0.461141	3.50523	54.531	4.8489
MG	E2	UTH	A12 F5	0.308733	0.725558	0.530603	0.229199	0.692869	6.36846	73.005	7.78897
MG	E2	UTH	A12 F8	0.208665	0.582127	0.378308	0.228923	0.600896	5.75159	61.8397	11.8982
MG	E2	UTH	A12 F11	0.351178	0.553649	0.555988	0.634855	0.444852	5.1599	39.2186	5.68012
MG	E3	TH	A9 F3	0.293466	0.595225	0.224778	0.357778	0.890202	4.87919	52.1239	7.026
MG	E3	TH	A9 F7	0.29443	0.47152	0.107328	0.307526	1.48732	3.18308	62.5251	3.59184
MG	E3	TH	A9 F8	0.354667	0.644292	0.541373	0.274561	0.359309	5.83634	30.8959	7.72273
MG	E3	TH	A9 F15	0.191113	0.545839	0.109708	0.248473	0.815708	2.20795	44.5192	2.483
MG	E3	UTH	A12 F8	0.292293	0.48178	0.119981	0.437364	1.43335	3.15799	59.4013	3.71024
MG	E3	UTH	A12 F9	0.307097	0.598521	0.248327	0.38791	0.860064	4.34842	51.4256	5.30389
MG	E3	UTH	A12 F14	0.273075	0.396108	0.082566	0.440706	1.73708	3.06761	51.0516	4.02663
MG	E3	UTH	A12 F16	0.2814	0.621512	0.127164	0.263807	0.885995	4.05641	55.6777	5.0923
MG	E3	UTH	A12 F17	0.253753	0.433655	0.0844848	0.250461	0.610743	2.5543	35.3405	2.86997
MG	E4	TH	A9 F1	0.253737	0.614401	0.29438	0.453927	0.441912	3.4203	42.0045	4.38583
MG	E4	TH	A9 F3	0.193808	0.451321	0.244865	0.244856	0.422069	3.28051	43.2802	4.30756
MG	E4	TH	A9 F7	0.329989	0.50341	0.29856	0.195707	0.416045	3.44603	32.9499	5.23607
MG	E4	TH	A9 F8	0.17747	0.443849	0.223705	0.189319	0.486461	3.57823	55.9917	4.41795
MG	E4	TH	A9 F10	0.261047	0.437749	0.300697	0.482746	0.428272	6.04854	39.1913	9.36007
MG	E4	UTH	A12 F3	0.277244	0.515352	0.210417	0.280758	0.578249	3.38676	60.7017	4.56752
MG	E4	UTH	A12 F7	0.325135	0.521457	0.243657	0.317987	0.453681	3.76744	50.5833	4.98186
MG	E4	UTH	A12 F13	0.188949	0.537038	0.257153	0.304789	0.467925	3.39883	56.3148	4.77364
MG	E4	UTH	A12 F16	0.25306	0.548304	0.176597	0.276116	0.426809	3.43174	50.9983	4.08263
MG	E4	UTH	A12 F17	0.329668	0.370097	0.190091	0.393851	0.725084	2.59812	45.0332	3.37672
*Metabolites concentration are in mg.g-1 dry weight.
