# Supplementary material for: The Phenylpropanoid Pathway Is a Central Roundabout in Peach Fruit Pre- and Postharvest Physiology
Source: Metabolites. 2026 Mar 12;16(3):191. doi: 10.3390/metabo16030191 (PMC13028256; doi:10.3390/metabo16030191)
Supplement: Supplementary file 1 [file metabolites-16-00191-s001.zip › Table S3.txt]

model_rid	model_equation	biological process	gpr_rule
APX_c	h2o2_c + ascorbate_c --> mdha_c + 2 h2o_c	Ascorbate Metabolsim	(PRUPE.6G091600 or Prupe.8G164400 or PRUPE.6G242200 or PRUPE.7G171200 or PRUPE.7G171100 or PRUPE.1G481000 or PRUPE.1G522500 or PRUPE.1G493900)
DHAR_GSH_c	dha_c + 2.0 gsh_c --> ascorbate_c + gssg_c	Ascorbate Metabolsim	(PRUPE.1G068000 or PRUPE.1G557400 or PRUPE.2G227100 or PRUPE.3G162300 or PRUPE.4G131400 or PRUPE.5G170800 or PRUPE.6G244700 or PRUPE.7G040600 or PRUPE.7G163800)
GDPLGALPHOS_c	gdplgal_c + h2o_c --> lgal1p_c + gdp_c	Ascorbate Metabolsim
GDPMANEPI_c	gdpmann_c --> gdplgal_c	Ascorbate Metabolsim	(PRUPE.1G025100 or PRUPE.1G374300 or PRUPE.6G342800)
GPX_c	2.0 gsh_c + h2o2_c --> gssg_c + 2.0 h2o_c	Ascorbate Metabolsim	(PRUPE.1G186500 or PRUPE.1G395200 or PRUPE.5G098400 or PRUPE.5G098500 or PRUPE.5G098600 or PRUPE.5G098700 or PRUPE.8G244300)
GR_c	gssg_c + nadph_c + h_c --> 2.0 gsh_c + nadp_c	Ascorbate Metabolsim	(PRUPE.1G004800 or PRUPE.8G231700)
LGALDH_c	lgal_c + nad_c --> lgalacton14lac_c + nadh_c + h_c	Ascorbate Metabolsim	PRUPE.8G157600
LGALLOX_c	lgalacton14lac_c + o2_c --> ascorbate_c + h2o2_c	Ascorbate Metabolsim	(PRUPE.7G046300 or PRUPE.7G046500 or PRUPE.7G046600)
LGALPHOS_c	lgal1p_c + h2o_c --> lgal_c + pi_c	Ascorbate Metabolsim	(PRUPE.8G090900 or PRUPE.4G008700)
PG_c	pectin_v + h2o_c --> galacturonate_c + h_c	Cell Wall metabolism	(PRUPE.2G301000 or PRUPE.4G261900 or PRUPE.4G262200)
ACC_ox_c	acc_c + o2_c + ascorbate_c --> ethylene_c + co2_c + hcn_c + dha_c	Ethylene metabolism	(PRUPE.1G490000 or PRUPE.3G060100 or PRUPE.3G209900 or PRUPE.4G013800 or PRUPE.6G230800 or PRUPE.7G212000)
ACC_syn_c	sam_c --> acc_c + mta_c + h_c	Ethylene metabolism	(PRUPE.1G417800 or PRUPE.2G176900 or PRUPE.2G283100 or PRUPE.5G083500 or PRUPE.5G106200 or PRUPE.6G214400 or PRUPE.7G213800 or PRUPE.7G213900)
CAS_c	cys_c + hcn_c --> h2s_c + cyanoala_c + h_c	Ethylene metabolism	PRUPE.2G172800
CYANOALA_HYD_c	cyanoala_c + h_c + 2.0 h2o_c --> nh4_c + asp_c	Ethylene metabolism	(PRUPE.6G137600 or PRUPE.7G100200)
MTA_nuc_c	mta_c + h2o_c --> mtr_c + adenine_c	Ethylene metabolism	(PRUPE.1G450100 or PRUPE.1G450200 or PRUPE.2G204100 or PRUPE.2G204400 or PRUPE.7G225900 or PRUPE.8G159400 or PRUPE.8G159500)
MTR_kin_c	mtr_c + atp_c --> mtr1p_c + adp_c + h_c	Ethylene metabolism	(PRUPE.7G233900 or PRUPE.8G136000)
MTR1P_isom_c	mtr1p_c <=> mtru1p_c	Ethylene metabolism	PRUPE.7G196300
MTRu1P_to_MTDXP1P_c	mtru1p_c --> mtdxp1p_c + h2o_c	Ethylene metabolism	PRUPE.4G180000
SAM_syn_c	met_c + atp_c + h2o_c --> sam_c + pi_c + ppi_c	Ethylene metabolism	(PRUPE.1G107000 or PRUPE.3G004000 or PRUPE.6G306200 or PRUPE.7G128500)
ACCase_c	accoa_c + hco3_c + atp_c --> malcoa_c + adp_c + pi_c	Generation of Precursor Metabolites and Energy	(PRUPE.1G512000 or PRUPE.2G163900 or PRUPE.2G257900 or PRUPE.3G080100 or PRUPE.3G256800 or PRUPE.6G270200 or PRUPE.7G000300)
ACL_c	citrate_c + atp_c + coa_c --> accoa_c + oaa_c + adp_c + pi_c	Generation of Precursor Metabolites and Energy	(PRUPE.1G108300 or PRUPE.1G117200 or PRUPE.1G250100 or PRUPE.4G254400 or PRUPE.6G110400)
ACO_m	cit_m <=> isocit_m	Generation of Precursor Metabolites and Energy	(PRUPE.7G174800 or PRUPE.3G217300)
AKGDH_m	akg_m + nad_m + coa_m --> succoa_m + co2_m + nadh_m + h_m	Generation of Precursor Metabolites and Energy
ALDO_c	f16bp_c <=> g3p_c + dhap_c	Generation of Precursor Metabolites and Energy	(PRUPE.1G319500 or PRUPE.6G029500 or PRUPE.6G120100 or PRUPE.7G116500 or PRUPE.7G116600 or PRUPE.7G165400 or PRUPE.8G085100)
ATP_ADP_mt	atp_m + adp_c <=> atp_c + adp_m	Generation of Precursor Metabolites and Energy
ATPM_c	atp_c + h2o_c --> adp_c + pi_c + h_c	Generation of Precursor Metabolites and Energy
CA_c	co2_c + h2o_c <=> hco3_c + h_c	Generation of Precursor Metabolites and Energy	(PRUPE.1G253300 or PRUPE.1G376900 or PRUPE.1G530700 or PRUPE.3G285600 or PRUPE.4G263400 or PRUPE.4G263500 or PRUPE.4G264600 or PRUPE.5G149300 or PRUPE.6G080400 or PRUPE.6G104900 or PRUPE.7G052800 or PRUPE.7G109300 or PRUPE.7G126200 or PRUPE.7G126300 or PRUPE.7G126400 or PRUPE.7G126500 or PRUPE.7G126600 or PRUPE.7G157500 or PRUPE.8G025400 or PRUPE.8G068900)
ENO_c	2pg_c <=> pep_c + h2o_c	Generation of Precursor Metabolites and Energy	(PRUPE.2G281900 or PRUPE.5G212800 or PRUPE.6G063500 or PRUPE.7G118700 or PRUPE.8G211900)
ETC_m	nadh_m + 0.5 o2_m + 2.5 adp_m + 2.5 pi_m --> nad_m + 2.5 atp_m + h2o_m	Generation of Precursor Metabolites and Energy
FADH2_OX_m	fadh2_m + o2_m --> fad_m + h2o_m	Generation of Precursor Metabolites and Energy
FRK_c	fructose_c + atp_c --> f6p_c + adp_c + h_c	Generation of Precursor Metabolites and Energy	(PRUPE.1G196700 or PRUPE.1G289300 or PRUPE.1G366000 or PRUPE.2G151100 or PRUPE.2G287100 or PRUPE.3G057800 or PRUPE.3G160500 or PRUPE.4G256200 or PRUPE.6G212100 or PRUPE.6G268800 or PRUPE.8G000700 or PRUPE.8G229800)
FUM_m	fum_m + h2o_m <=> mal_m	Generation of Precursor Metabolites and Energy	PRUPE.8G265300
G6PDH2_c	g6p_c + nadp_c --> 6pgl_c + nadph_c + h_c	Generation of Precursor Metabolites and Energy	(PRUPE.1G222100 or PRUPE.3G198600 or PRUPE.3G300200 or PRUPE.6G307600)
GAPDH_c	g3p_c + nad_c + pi_c <=> 13bpg_c + nadh_c + h_c	Generation of Precursor Metabolites and Energy	(PRUPE.1G234000 or PRUPE.3G300600 or PRUPE.3G315500 or PRUPE.4G131700 or PRUPE.5G155800)
GND_c	6pg_c + nadp_c --> ru5p_c + co2_c + nadph_c	Generation of Precursor Metabolites and Energy	(PRUPE.3G245700 or PRUPE.5G112300)
GOGAT_c	gln_c + akg_c + nadh_c + h_c --> 2.0 glu_c + nad_c	Generation of Precursor Metabolites and Energy	PRUPE.2G311700
GS_c	atp_c + glu_c + nh4_c --> adp_c + gln_c + h_c + pi_c	Generation of Precursor Metabolites and Energy	(PRUPE.5G236300 or PRUPE.3G166500 or PRUPE.1G346600 or PRUPE.1G148700)
HK_c	glucose_c + atp_c --> g6p_c + adp_c + h_c	Generation of Precursor Metabolites and Energy	(PRUPE.4G256200 or PRUPE.6G212100)
ICDH_m	isocit_m + nad_m --> akg_m + co2_m + nadh_m + h_m	Generation of Precursor Metabolites and Energy	(PRUPE.8G177400 or PRUPE.6G235200 or PRUPE.7G179400 or PRUPE.3G128300)
INV_c	sucrose_c + h2o_c --> glucose_c + fructose_c	Generation of Precursor Metabolites and Energy	(PRUPE.1G365400 or PRUPE.3G009500 or PRUPE.3G048300)
MANNPISOM_c	f6p_c <=> man6p_c	Generation of Precursor Metabolites and Energy	(PRUPE.1G313500 or PRUPE.3G142100)
MDH_c	oaa_c + nadh_c + h_c <=> malate_c + nad_c	Generation of Precursor Metabolites and Energy	(PRUPE.1G039300 or PRUPE.2G160000 or PRUPE.2G160200 or PRUPE.3G194400 or PRUPE.4G058400 or PRUPE.4G127500 or PRUPE.4G170500 or PRUPE.5G194200 or PRUPE.6G051200 or PRUPE.6G212400 or PRUPE.8G157300)
ME_c	malate_c + nadp_c --> pyr_c + co2_c + nadph_c	Generation of Precursor Metabolites and Energy	(PRUPE.1G445400 or PRUPE.2G091600 or PRUPE.3G059400 or PRUPE.7G221100)
NADHOX_c	nadh_c + 0.5 o2_c --> nad_c + h2o_c	Generation of Precursor Metabolites and Energy
PEPC_c	pep_c + hco3_c --> oaa_c + pi_c	Generation of Precursor Metabolites and Energy	(PRUPE.1G302700 or PRUPE.3G118300 or PRUPE.3G118400 or PRUPE.4G166400)
PFK_c	f6p_c + atp_c --> f16bp_c + adp_c + h_c	Generation of Precursor Metabolites and Energy	(PRUPE.1G444000 or PRUPE.2G272600 or PRUPE.3G056600 or PRUPE.4G002000 or PRUPE.6G196200 or PRUPE.7G216700)
PGI_c	g6p_c <=> f6p_c	Generation of Precursor Metabolites and Energy	(PRUPE.1G380500 or PRUPE.1G528400 or PRUPE.3G300000)
PGK_c	13bpg_c + adp_c <=> 3pg_c + atp_c	Generation of Precursor Metabolites and Energy	(PRUPE.4G133800 or PRUPE.4G133900 or PRUPE.6G232800)
PGL_c	6pgl_c + h2o_c --> 6pg_c + h_c	Generation of Precursor Metabolites and Energy	(PRUPE.1G289200 or PRUPE.2G316300)
PGM_c	3pg_c <=> 2pg_c	Generation of Precursor Metabolites and Energy	(PRUPE.1G512500 or PRUPE.3G312600 or PRUPE.5G104500 or PRUPE.6G181400)
PK_c	pep_c + adp_c + h_c --> pyr_c + atp_c	Generation of Precursor Metabolites and Energy	(PRUPE.1G024200 or PRUPE.2G091200 or PRUPE.2G305000 or PRUPE.4G134000 or PRUPE.4G287000 or PRUPE.5G042500 or PRUPE.6G001600 or PRUPE.7G120700 or PRUPE.8G151100)
PPA_c	prephenate_c --> phpyr_c + co2_c	Generation of Precursor Metabolites and Energy	(PRUPE.4G019500 or PRUPE.6G092500 or PRUPE.6G119200)
ROS_gen_c	o2_c + nadh_c --> h2o2_c + nad_c	Generation of Precursor Metabolites and Energy	(PRUPE.1G211000 or PRUPE.2G002300 or PRUPE.5G107400 or PRUPE.5G138300 or PRUPE.5G204900 or PRUPE.6G088800 or PRUPE.6G321500 or PRUPE.7G193000)
RPE_c	ru5p_c <=> x5p_c	Generation of Precursor Metabolites and Energy	(PRUPE.3G303800 or PRUPE.5G197000)
RPI_c	ru5p_c <=> r5p_c	Generation of Precursor Metabolites and Energy	(PRUPE.1G322200 or PRUPE.4G102900 or PRUPE.6G339900 or PRUPE.6G341500)
SDH_m	succ_m + fad_m <=> fum_m + fadh2_m	Generation of Precursor Metabolites and Energy	(PRUPE.2G184600 or PRUPE.6G148300 or PRUPE.6G183100 or PRUPE.6G182900 or PRUPE.5G178000 or PRUPE.7G153600 or PRUPE.3G297900 or PRUPE.1G439200)
SHK_c	shikimate_c + atp_c --> s3p_c + adp_c + h_c	Generation of Precursor Metabolites and Energy	PRUPE.6G172800
SORB_DH_c	sorbitol_c + nad_c --> fructose_c + nadh_c + h_c	Generation of Precursor Metabolites and Energy	(PRUPE.1G057900 or PRUPE.2G288800 or PRUPE.4G240300 or PRUPE.8G142900 or PRUPE.8G143000)
SUCOAS_m	succoa_m + adp_m + pi_m <=> succ_m + atp_m + coa_m	Generation of Precursor Metabolites and Energy	(PRUPE.8G219400 or PRUPE.5G243700)
TAL_c	s7p_c + g3p_c <=> f6p_c + e4p_c	Generation of Precursor Metabolites and Energy	(PRUPE.1G214200 or PRUPE.5G075500)
TKT1_c	x5p_c + r5p_c <=> g3p_c + s7p_c	Generation of Precursor Metabolites and Energy	PRUPE.2G143600
TKT2_c	x5p_c + e4p_c <=> f6p_c + g3p_c	Generation of Precursor Metabolites and Energy	PRUPE.2G143600
TPI_c	dhap_c <=> g3p_c	Generation of Precursor Metabolites and Energy	(PRUPE.2G236000 or PRUPE.6G076300 or PRUPE.8G160500)
V_ATPase	atp_c + h2o_c + 2.0 h_c --> adp_c + pi_c + 2.0 h_v	Generation of Precursor Metabolites and Energy	(PRUPE.5G092300 or PRUPE.5G004300)
CS_m	accoa_m + oaa_m + h2o_m --> cit_m + coa_m + h_m	Mitochondrial respiration	(PRUPE.2G002900 or PRUPE.3G169400)
MDH_m	mal_m + nad_m <=> oaa_m + nadh_m + h_m	Mitochondrial respiration
PDH_m	pyr_m + coa_m + nad_m --> accoa_m + co2_m + nadh_m + h_m	Mitochondrial respiration	(PRUPE.2G197700 or PRUPE.4G082200 or PRUPE.1G220200 or PRUPE.1G262100) and (PRUPE.2G204600 or PRUPE.2G079000 or PRUPE.8G056000 or PRUPE.7G017500 or PRUPE.3G045200 or PRUPE.1G309100) and (PRUPE.1G110900 or PRUPE.1G122400)
RIPENING_QUALITY_SINK	ethylene_c + cyanidin_c + galacturonate_c + chlorogenate_c -->	Objective Function
4CL_c	coumrate_c + coa_c + atp_c --> coumcoa_c + amp_c + ppi_c	Phenylpropanoids metabolism	(PRUPE.1G087900 or PRUPE.1G224800 or PRUPE.1G232500 or PRUPE.1G355900 or PRUPE.2G091700 or PRUPE.2G326300 or PRUPE.3G013700 or PRUPE.3G107300 or PRUPE.5G097700 or PRUPE.5G154000 or PRUPE.5G154100 or PRUPE.6G109000 or PRUPE.6G195000 or PRUPE.6G220600 or PRUPE.7G085200 or PRUPE.7G129300 or PRUPE.8G160600)
4CL_caffeic_c	caffeic_c + coa_c + atp_c --> caffcoa_c + amp_c + ppi_c	Phenylpropanoids metabolism	(PRUPE.5G154100 or PRUPE.2G326300 or PRUPE.1G355900)
ANS_c	leucocyanidin_c + o2_c --> cyanidin_c + h2o_c	Phenylpropanoids metabolism	(PRUPE.5G086700 or PRUPE.6G291400 or PRUPE.6G278400 or PRUPE.8G114200 or PRUPE.2G250900)
C4H_c	cinnamate_c + nadph_c + o2_c --> coumrate_c + nadp_c + h2o_c	Phenylpropanoids metabolism	(PRUPE.1G064900 or PRUPE.6G040400)
CHI_c	nchalcone_c --> naringenin_c	Phenylpropanoids metabolism	(PRUPE.1G403200 or PRUPE.2G225200 or PRUPE.2G263900 or PRUPE.3G292900 or PRUPE.4G153500 or PRUPE.8G240100)
CHS_c	coumcoa_c + 3.0 malcoa_c + 3.0 h_c --> nchalcone_c + 4.0 coa_c + 3.0 co2_c	Phenylpropanoids metabolism	(PRUPE.1G002900 or PRUPE.1G003000 or PRUPE.2G122600 or PRUPE.4G252800 or PRUPE.8G159600 or PRUPE.I005700 or PRUPE.I005800)
CQE_c	chlorogenate_c + h2o_c --> caffeic_c + quinate_c + h_c	Phenylpropanoids metabolism	PRUPE.5G109300
DFR_c	dhq_c + nadph_c + h_c --> leucocyanidin_c + nadp_c	Phenylpropanoids metabolism	(PRUPE.1G376400 or PRUPE.4G200500 or PRUPE.2G144800 or PRUPE.3G241700 or PRUPE.1G587500 or PRUPE.1G310300)
F3H_c	naringenin_c + akg_c + o2_c --> dhk_c + succinate_c + co2_c	Phenylpropanoids metabolism	(PRUPE.1G354100 or PRUPE.1G499300 or PRUPE.1G502800 or PRUPE.2G095000 or PRUPE.2G132800 or PRUPE.2G199700 or PRUPE.2G200200 or PRUPE.2G271600 or PRUPE.2G319600 or PRUPE.3G183300 or PRUPE.5G059400 or PRUPE.5G059600 or PRUPE.5G060600 or PRUPE.5G134500 or PRUPE.5G134700 or PRUPE.6G258700 or PRUPE.7G102900 or PRUPE.7G103000 or PRUPE.7G123400 or PRUPE.7G168300 or PRUPE.8G011000 or PRUPE.8G011100 or PR…
F3H_c	naringenin_c + akg_c + o2_c --> dhk_c + succinate_c + co2_c	Phenylpropanoids metabolism	(PRUPE.1G354100 or PRUPE.1G499300 or PRUPE.1G502800 or PRUPE.2G095000 or PRUPE.2G132800 or PRUPE.2G199700 or PRUPE.2G200200 or PRUPE.2G271600 or PRUPE.2G319600 or PRUPE.3G183300 or PRUPE.5G059400 or PRUPE.5G059600 or PRUPE.5G060600 or PRUPE.5G134500 or PRUPE.5G134700 or PRUPE.6G258700 or PRUPE.7G102900 or PRUPE.7G103000 or PRUPE.7G123400 or PRUPE.7G168300 or PRUPE.8G011000 or PRUPE.8G011100 or PR…
F3PH_c	dhk_c + nadph_c + o2_c + h_c --> dhq_c + nadp_c + h2o_c	Phenylpropanoids metabolism	(PRUPE.5G203600 or PRUPE.2G194200 or PRUPE.8G008200 or PRUPE.5G207500 or PRUPE.5G129900 or PRUPE.1G288900)
GDPMANSYNTH_c	man1p_c + gtp_c + h_c --> gdpmann_c + ppi_c	Phenylpropanoids metabolism	(PRUPE.2G240500 or PRUPE.3G276900 or PRUPE.5G179900)
MTOB_AMINOTRANS_Gln_c	gln_c + mtob_c <=> 2ogam_c + met_c	Phenylpropanoids metabolism	(PRUPE.8G269100 or PRUPE.3G075300 or PRUPE.1G501400)
PAL_c	phe_c --> cinnamate_c + nh3_c	Phenylpropanoids metabolism	(PRUPE.2G211800 or PRUPE.6G104500 or PRUPE.6G235400)
CHOR_c	epsp_c --> chorismate_c + pi_c	Shikimate metabolism	PRUPE.2G214400
DAHPS_c	pep_c + e4p_c --> dahp_c + pi_c	Shikimate metabolism	(PRUPE.1G521200 or PRUPE.5G055000 or PRUPE.6G191200 or PRUPE.8G064200)
DHQS_c	dahp_c --> dhq_c + pi_c	Shikimate metabolism	PRUPE.7G171600
EPSPS_c	s3p_c + pep_c --> epsp_c + pi_c	Shikimate metabolism	PRUPE.2G143700
QDH_c	dhq_c + nadh_c + h_c <=> quinate_c + nad_c	Shikimate metabolism	PRUPE.6G166100
SHIKDH_c	dhq_c + nadph_c + h_c --> shikimate_c + nadp_c	Shikimate metabolism	(PRUPE.6G166100 or PRUPE.6G166200 or PRUPE.6G334000)
ACIRE_DIOX_c	acireductone_c + o2_c --> mtob_c + formate_c + h_c	Terpenoid & MEP metabolism	(PRUPE.1G021000 or PRUPE.1G207700 or PRUPE.1G236200)
DXR_c	dxp_c + nadph_c + h_c <=> mep_c + nadp_c	Terpenoid & MEP metabolism	PRUPE.5G174000
DXS_c	pyr_c + g3p_c + h_c --> dxp_c + co2_c	Terpenoid & MEP metabolism	(PRUPE.8G250200 or PRUPE.6G204700 or PRUPE.1G039700 or PRUPE.1G472400 or PRUPE.1G040000 or PRUPE.1G144100)
GPPS_c	dmapp_c + ipp_c --> gpp_c + ppi_c	Terpenoid & MEP metabolism	(PRUPE.7G148600 or PRUPE.6G028100 or PRUPE.4G002700 or PRUPE.4G085300)
IDI_c	ipp_c <=> dmapp_c	Terpenoid & MEP metabolism	PRUPE.6G361700
ISPD_c	mep_c + ctp_c + h_c --> cdpme_c + ppi_c	Terpenoid & MEP metabolism	PRUPE.1G586600
ISPE_c	cdpme_c + atp_c --> cdpme2p_c + adp_c + h_c	Terpenoid & MEP metabolism	PRUPE.4G269400
ISPF_c	cdpme2p_c --> mecopp_c + cmp_c	Terpenoid & MEP metabolism	PRUPE.5G106300
ISPG_c	mecopp_c --> hmbpp_c	Terpenoid & MEP metabolism
ISPH_c	hmbpp_c + nadph_c + h_c --> ipp_c + dmapp_c + nadp_c	Terpenoid & MEP metabolism
KETOAMIDASE_2OGAM_c	2ogam_c + h2o_c --> akg_c + nh4_c	Terpenoid & MEP metabolism	(PRUPE.1G406400 or PRUPE.3G043200)
LINS_c	gpp_c + h2o_c --> linalool_c + ppi_c	Terpenoid & MEP metabolism	(PRUPE.3G222200 or PRUPE.3G222300)
MTDXP1P_enolase_c	mtdxp1p_c --> mthop1en1p_c + h_c	Terpenoid & MEP metabolism
MTHOP1EN1P_phosphatase_c	mthop1en1p_c + h2o_c --> acireductone_c + pi_c	Terpenoid & MEP metabolism
AAAT_phe_c	phpyr_c + glu_c --> phe_c + akg_c	Transport/exchange/storage/sinks	(PRUPE.3G075300 or PRUPE.4G086600 or PRUPE.4G086700 or PRUPE.4G086900 or PRUPE.4G087100 or PRUPE.4G174400 or PRUPE.6G202600)
ADNT_m	atp_m + adp_c <=> atp_c + adp_m	Transport/exchange/storage/sinks
ADT_c	arogenate_c --> phe_c + h2o_c	Transport/exchange/storage/sinks	(PRUPE.4G019500 or PRUPE.6G092500 or PRUPE.6G119200)
AKG_mt	akg_m <=> akg_c	Transport/exchange/storage/sinks
C3H_QNT_c	pcoumaroylqnt_c + o2_c + nadph_c + h_c --> chlorogenate_c + h2o_c + nadp_c	Transport/exchange/storage/sinks	PRUPE.8G046400
CAT_c	2.0 h2o2_c --> 2.0 h2o_c + o2_c	Transport/exchange/storage/sinks	(PRUPE.5G011300 or PRUPE.5G011400 or PRUPE.8G257600 or PRUPE.8G257700)
CGN_vc	chlorogenate_v <=> chlorogenate_c	Transport/exchange/storage/sinks
CHORISM_MUT_c	chorismate_c --> prephenate_c	Transport/exchange/storage/sinks	(PRUPE.1G281400 or PRUPE.1G393400 or PRUPE.3G261500)
CIT_export	cit_m <=> citrate_c	Transport/exchange/storage/sinks
CITT_vc	citrate_v <=> citrate_c	Transport/exchange/storage/sinks	(PRUPE.1G308300 or PRUPE.5G110600 or PRUPE.5G220200)
CO2T_m	co2_m <=> co2_c	Transport/exchange/storage/sinks
COAT_m	coa_c <=> coa_m	Transport/exchange/storage/sinks
CYS_source_c	--> cys_c	Transport/exchange/storage/sinks
DM_mtr1p_c	mtr1p_c -->	Transport/exchange/storage/sinks
EX_adenine_c	adenine_c -->	Transport/exchange/storage/sinks
EX_amp_c	amp_c -->	Transport/exchange/storage/sinks
EX_cinnamate_c	cinnamate_c -->	Transport/exchange/storage/sinks
EX_co2_c	co2_c -->	Transport/exchange/storage/sinks
EX_dhk_c	dhk_c -->	Transport/exchange/storage/sinks
EX_ethylene_c	ethylene_c -->	Transport/exchange/storage/sinks
EX_formate_c	formate_c -->	Transport/exchange/storage/sinks
EX_h_c	h_c -->	Transport/exchange/storage/sinks
EX_h2o2_c	h2o2_c -->	Transport/exchange/storage/sinks
EX_hcn_c	hcn_c -->	Transport/exchange/storage/sinks
EX_naringenin_c	naringenin_c -->	Transport/exchange/storage/sinks
EX_nh3_c	nh3_c -->	Transport/exchange/storage/sinks
EX_o2_c	--> o2_c	Transport/exchange/storage/sinks
EX_ppi_c	ppi_c -->	Transport/exchange/storage/sinks
EX_succinate_c	succinate_c -->	Transport/exchange/storage/sinks
FRUT_vc	fructose_v <=> fructose_c	Transport/exchange/storage/sinks	(PRUPE.1G378500 or PRUPE.1G017540)
GLCT_vc	glucose_v <=> glucose_c	Transport/exchange/storage/sinks	(PRUPE.1G378500 or PRUPE.1G017540)
H2OT_m	h2o_c <=> h2o_m	Transport/exchange/storage/sinks
HQT_c	coumcoa_c + quinate_c <=> pcoumaroylqnt_c + coa_c	Transport/exchange/storage/sinks	PRUPE.3G101000
HT_m	h_c <=> h_m	Transport/exchange/storage/sinks
MAL_transport	malate_c <=> mal_m	Transport/exchange/storage/sinks
MALT_vc	malate_v <=> malate_c	Transport/exchange/storage/sinks	(PRUPE.6G144100 or PRUPE.4G009400 or PRUPE.1G308300 or PRUPE.5G110600 or PRUPE.5G220200)
MET_source_c	--> met_c	Transport/exchange/storage/sinks
O2T_m	o2_c <=> o2_m	Transport/exchange/storage/sinks
OAA_transport	oaa_c <=> oaa_m	Transport/exchange/storage/sinks
PHOSMANMUT_c	man6p_c <=> man1p_c	Transport/exchange/storage/sinks	(PRUPE.1G329200 or PRUPE.2G162400 or PRUPE.2G213100 or PRUPE.8G033900)
PiT_m	pi_c <=> pi_m	Transport/exchange/storage/sinks
PPA_AT_c	prephenate_c + glu_c --> arogenate_c + akg_c	Transport/exchange/storage/sinks	PRUPE.6G179700
PYRT_m	pyr_c + h_c <=> pyr_m + h_m	Transport/exchange/storage/sinks
QNT_vc	quinate_v <=> quinate_c	Transport/exchange/storage/sinks	PRUPE.4G009400
RES_chlorogenate_v	--> chlorogenate_v	Transport/exchange/storage/sinks
RES_citrate_v	--> citrate_v	Transport/exchange/storage/sinks
RES_fructose_v	--> fructose_v	Transport/exchange/storage/sinks
RES_glucose_v	--> glucose_v	Transport/exchange/storage/sinks
RES_malate_v	--> malate_v	Transport/exchange/storage/sinks
RES_pectin_v	--> pectin_v	Transport/exchange/storage/sinks
RES_quinate_v	--> quinate_v	Transport/exchange/storage/sinks
RES_sorbitol_v	--> sorbitol_v	Transport/exchange/storage/sinks
RES_sucrose_v	--> sucrose_v	Transport/exchange/storage/sinks
SK_asp_c	asp_c -->	Transport/exchange/storage/sinks
SK_cyanidin_c	cyanidin_c -->	Transport/exchange/storage/sinks
SK_galacturonate_c	galacturonate_c -->	Transport/exchange/storage/sinks
SK_h2s_c	h2s_c -->	Transport/exchange/storage/sinks
SK_linalool_c	linalool_c -->	Transport/exchange/storage/sinks
SK_pi_c	pi_c -->	Transport/exchange/storage/sinks
SOT_vc	sorbitol_v <=> sorbitol_c	Transport/exchange/storage/sinks	PRUPE.8G101200
STORE_chlorogenate_v	chlorogenate_v -->	Transport/exchange/storage/sinks
STORE_citrate_v	citrate_v -->	Transport/exchange/storage/sinks
STORE_fructose_v	fructose_v -->	Transport/exchange/storage/sinks
STORE_glucose_v	glucose_v -->	Transport/exchange/storage/sinks
STORE_malate_v	malate_v -->	Transport/exchange/storage/sinks
STORE_quinate_v	quinate_v -->	Transport/exchange/storage/sinks
STORE_sorbitol_v	sorbitol_v -->	Transport/exchange/storage/sinks
STORE_sucrose_v	sucrose_v -->	Transport/exchange/storage/sinks
SUCT_vc	sucrose_v <=> sucrose_c	Transport/exchange/storage/sinks	(PRUPE.5G006300 or PRUPE.1G144800 or PRUPE.1G542000 or PRUPE.8G101500)
VAC_H_buffer	h_v -->	Transport/exchange/storage/sinks
Summary biological process	# of genes
Ascorbate Metabolsim	34
Cell Wall metabolism	3
Ethylene metabolism	32
Generation of Precursor Metabolites and Energy	174
Mitochondrial respiration	14
Phenylpropanoids metabolism	126
Shikimate metabolism	11
Terpenoid & MEP metabolism	22
Transport/exchange/storage/sinks	42
